# Supplementary material for: Retrospective Multi-Center Analysis of Canine Socket Prostheses for Partial Limbs
Source: Front Vet Sci. 2019 Apr 5;6:100. doi: 10.3389/fvets.2019.00100 (PMC6460115; doi:10.3389/fvets.2019.00100)
Supplement: Supplementary file 2 [file Table_1.XLSX]

## Sheet: Master Data Sheet
Patient #	My dog is: Alive=1, Deceased=2	Dog size: unspecified=0, x-small breed=1, medium breed=2, large breed=3, X-large breed=4	What was your dog's age, or your best estimate of age, when your dog first received the prosthesis? (in years); less than 1 year = 0 for stats	What was the reason for your dog's limb amputation? Congenital deformity=1, neoplasia=2, trauma=3, unsure=4, other=5	For which limb was the prosthesis made? LF=1, RF=2, LH=3, RH=4, multiple limbs= 5 (limbs specified in column 2)	At what level on the limb was the amputation performed? For dogs who did not have an amputation, what is the level of the birth defect? (corrected for radiographic confirmation) Toe amputations=1, At the wrist/ankle or below the joint=2, Mid-radius/ulna or mid-tibia/fibula=3, unknown=4	Level of amp confirmed via medical record review; No radiograph=0, correct amp level identified=1, incorrect=2	Approximately how much time passed between amputation and initial prosthesis placement? N/A or unknown=0, less than 1 mo.=1, 1-2 mo.=2, 2-6 mo.=3, greater than mo.=4	How long has the prosthesis been used since obtaining it? Not using it=0, less than 6 months=1, 6mo-1yr=2, 1-2yr=3, 2-3yr=4, 3-5yr=5, greater than 5yr=6	How many days per week is the prosthesis worn on average?	Approximately how many hours per day does your dog wear the prosthesis (on days it is worn)? Less than 1=0, 1-3=1, 3-6=2, 6-9=3, 9-12=4, 12-15=5, 15-18=6	How easy is it to place the prosthesis (once you became well practiced)?; Find it difficult but can usually manage=1, aceptable but not easy=2, relatively easy=3, very easy=4	What was the lifestyle/activity level of your dog prior to receiving the prosthesis? For dogs who had an amputation, please refer to your dog's lifestyle prior to limb loss (ie. before the problem started). Sedentary=0, mostly sedentary with periods of activity=1, moderately active =2, very active=3, working/athlete=4, unkown=5	Has your dog experienced any short-term prosthesis complications? Examples: pressure or rub sores that resolved in less than 8 weeks and did not reoccur, quickly resolving pain associated with the amputation/defect site, swelling or size fluctuations of the amputated limb less than 8 weeks after amputation, etc.				Has your dog experienced any long-term prosthesis complications? Examples: Pressure or rub sores that lasted more than 8 weeks or reoccurred, chronic pain associated with the amputation/defect site, swelling or size fluctuations of the amputated limb more than 8 weeks after amputation, etc.			Did your dog perform rehabilitative exercises before receiving his/her prosthesis to improve later prosthesis use? No=0, Yes=1	Did your dog perform rehabilitative exercises after receiving his/her prosthesis? No=0, Yes=1	How often is/was physical therapy/rehabilitation performed after receiving the prosthesis (this includes at home exercises)? Not performed=0, a couple times per month=1, once weekly=2, multiple times per week=3, daily=4, other=5	How long was rehabilitation continued after receiving the prosthesis? None performed=0, less than 1 mo=1, 1-2 mo=2, 2-3 mo=3, 3-6 mo=4, greater than 6 moths but eventially stopped=5, lifelong=6	To the best of your knowledge, did your dog have any orthopedic disease when he/she received the prosthesis? Examples: torn anterior/cranial cruciate ligament (ACL), arthritis, hip dysplasia, loose kneecaps, fractures, etc.; No=0, yes=1	To the best of your knowledge, did your dog develop any orthopedic disease after receiving the prosthesis? No=0, yes=1	To the best of your knowledge, did your dog have any neurologic disease when he/she received the prosthesis? Examples: Disc disease, degenerative myelopathy (DM), nerve damage in a limb, etc.No=0, yes=1	To the best of your knowledge, did your dog develop any neurologic disease after receiving the prosthesis? No=0, yes=1	Owner Satisfaction score	Clinical Outcome Score; Unacceptable function less than or equal to 11 pts = 5 patients, Acceptable function = 12-22 pts = 34 patients, Full Function is greater than or equal to 23 pts = 8 patients
														sores	dermatitis	swelling	pain	sores	dermatitis	pain
1	1	3	10	1	3	2	0	0	3	7	2	4	0	1	0	0	0	0	0	0	0	1	3	3	1	0	0	0	6	19
2	1	3	11	2	2	2	0	1	3	7	6	4	3	1	0	0	0	0	0	0	0	1	3	2	0	0	0	0	6	22
3	1	3	3	3	4	2	0	2	1	7	1	3	4	1	0	0	0	0	0	0	1	0	4	6	0	0	0	0	4	15
4	1	3	7	3	3	2	1	3	3	3	5	3	3		0	0	0	0	0	1	0	0	0	0	0	0	0	0	2	17
5	1	3	1	4	2	2	2	0	3	3	3	3	3	1	0	0	0	1	0	0	0	1	4	5	0	0	0	0	3	9
6	1	4	1	4	3	1	1	4	6	0	0	3	2	0	0	0	0	0	0	0	0	0	0	0	0	1	0	0	3	6
7	1	3	0	4	3	2	1	0	2	0	0	1	1	0	0	0	0	0	0	0	0	1	1	3	0	0	0	0	4	2
8	1	3	4	3	2	2	1	0	5	6	2	4	0	1	1	0	0	0	0	0	1	1	3	6	0	0	1	0	4	18
9	1	3	8	3	2	2	1	3	5	7	5	4	2	1	0	0	0	1	0	0	0	1	3	1	0	0	0	0	4	18
10	1	1	3	1	5	1, 2, 3	0	0	3	2	0	3	0	0	0	0	0	0	0	0	1	1	3	4	0	0	0	0	2	12
11	1	3	7	2	4	2	1	1	1	7	3	4	3	1	0	0	0	0	0	0	0	0	0	0	0	0	0	0	4	24
12	1	2	1	3	5	2	2	4	3	4	1	3	3	1	0	0	0	0	0	0	0	1	0	0	0	0	0	0	5	14
13	1	3	2	4	3	2	1	0	5	6	1	4	3	0	0	0	0	0	0	0	0	0	1	5	0	0	0	0	5	15
14	1	1	1	3	1	3	1	3	3	4	1	3	3	0	0	0	0	0	0	0	1	1	3	6	0	0	1	0	5	14
15	1	4	1	5	3	2	0	4	2	4	1	3	3	0	0	0	0	0	0	0	1	1	2	3	0	0	0	0	5	9
16	1	3	2	1	4	2	0	0	1	3	1	4	2	0	0	0	0	0	0	0	0	0	0	0	0	0	0	0	4	12
17	1	1	4	4	4	2	1	0	3	7	1	2	2	0	0	0	1	0	0	0	0	1	4	6	0	0	0	0	4	16
18	1	3	2	4	4	2	1	0	2	7	1	2	1	0	0	0	1	0	0	0	0	1	4	3	1	0	0	0	4	12
19	2	3	13	3	3	2	0	3	2	7	3	4	3	1	0	0	0	0	0	0	1	0	5	0	1	0	0	1	4	17
20	2	3	7	2	1	3	0	1	3	7	3	3	3	1	0	0	0	0	0	0	0	0	5	6	0	0	0	0	3	19
21	2	3	8	2	4	3	0	1	1	7	1	2	2	0	0	0	0	0	0	0	0	1	4	3	0	0	1	0	5	10
22	1	1	1	1	1	2	2	0	0	0	0	2	2	0	0	0	0	0	0	0	1	1	3	2	0	0	0	0	3	3
23	1	3	1	1	2	2	2	0	2	2	2	2	3	0	0	0	0	0	0	0	0	1	3	2	0	0	0	0	5	12
24	1	3	1	4	3	1	0	0	5	4	4	4	2	1	0	0	0	0	0	0	0	1	5	1	0	0	0	0	6	19
25	1	2	3	3	2	3	0	0	4	5	3	4	5	0	0	0	0	0	0	0	1	1	5	2	0	0	0	0	6	21
26	1	2	2	3	4	2	1	4	3	7	3	4	1	1	0	0	0	0	0	0	0	1	3	3	0	1	0	0	5	24
27	1	2	4	4	3	1	2	0	3	7	2	4	5	0	0	0	1	0	0	0	0	1	5	1	0	0	0	0	6	23
28	1	0	1	1	2	3	0	0	2	4	3	4	3	0	0	0	0	0	1	0	0	1	5	4	0	0	0	0	6	19
29	1	0	3	4	5	2	1	0	3	5	0	3	0	0	0	0	0	1	0	0	0	0	0	0	0	0	0	0	6	11
30	1	3	7	1	2	2	2	3	6	7	4	4	2	1	0	0	0	0	0	0	0	0	3	6	1	0	0	0	6	23
31	1	3	1	2	4	2	0	2	4	5	1	4	5	0	0	0	0	0	0	0	1	0	4	3	0	0	0	0	6	15
32	1	3	0	5	2	3	0	0	3	7	5	4	3	1	0	0	0	1	0	0	0	0	0	0	1	0	0	0	6	21
33	1	3	2	3	5	2	1	3	4	7	6	3	3	1	0	0	0	0	0	0	0	1	4	2	0	0	0	0	6	26
34	1	3	1	1	3	4	0	0	5	6	3	3	1	1		0	0	0	0	0	0	1	2	4	0	0	0	0	6	25
35	1	3	0	1	3	1	2	0	5	5	1	4	3	0	0	1	0	0	0	0	0	0	4	3	0	0	0	0	6	13
36	1	0	3	3	3	2	1	2	4	2	2	3	3	1	0	0	0	1	0	0	0	1	3	4	0	0	0	0	6	13
37	1	3	3	3	2	3	0	3	3	2	2	3	2	1	0	0	0	0	0	0	0	0	0	0	0	0	0	0	6	13
38	1	2	1	3	2	2	0	0	5	4	2	4	2	0	0	0	1	0	0	0	0	0	0	0	0	0	0	0	6	19
39	1	3	1	4	3	2	0	4	4	7	3	4	3	1	0	0	0	0	0	0	0	1	4	5	0	0	0	0	6	19
40	1	2	6	3	2	2	1	3	1	7	3	4	0	0	1	0	0	0	1	0	0	1	2	3	0	0	0	0	6	20
41	1	3	2	3	5	1, 2	1	4	2	7	6	4	3	1	0	0	0	1	0	0	0	1	3	2	0	0	0	0	6	25
42	1	3	3	3	3	2	0	4	4	7	3	3	5	0	0	0	0	0	0	0	0	0	0	0	0	0	0	0	6	18
43	2	0	6	1	1	2	0	0	6	7	4	4	0	0	0	0	0	0	0	0	0	0	0	0	0	1	0	0	6	24
44	2	2	13	2	4	2	0	2	2	7	2	4	0	0	0	0	0	0	0	0	0	1	4	5	0	0	1	0	6	21
45	2	3	2	5	4	2	0	0	6	7	3	4	5	0	0	0	0	1	0	0	0	0	0	0	0	0	0	0	6	19
46	2	3	9	2	2	2	0	2	3	7	4	4	3	0	0	1	0	0	0	0	0	0	0	0	0	0	0	0	6	20
47	2	4	8	2	2	3	0	2	3	7	5	4	2	1	0	0	0	0	0	0	0	0	0	0	1	0	0	0	6	21

## Sheet: Clinical Outcome
Patient #	How many days per week is the prosthesis worn on average?	Approximately how many hours per day does your dog wear the prosthesis (on days it is worn)? Less than 1=0, 1-3=1, 3-6=2, 6-9=3, 9-12=4, 12-15=5, 15-18=6	For what purpose is the prosthesis used? (You may choose more than one answer); yes=1, no=0							How well does your dog walk with the prosthesis? Never=0, holds up most of the time but places some steps= 2, holds up for some steps= 3, Uses for almost every step=4	How well has your dog adapted to using the prosthesis for other tasks? Please select specific tasks your dog does well with the prosthesis (you may choose more than one).							Does your dog like having the prosthesis placed? Avoids having it placed=0, doesn't mind=1, excited=2	How has your dog's activity changed since receiving the prosthesis? For dogs who had an amputation, please compare to your dog's lifestyle prior to limb loss (ie: before the problem started). ; moderate to marked decreas= -2, mild decrease= -1, same or don't know=0, mild increase=1, moderate to marked increase=2	Has your dog experienced any short-term prosthesis complications? Examples: pressure or rub sores that resolved in less than 8 weeks and did not reoccur, quickly resolving pain associated with the amputation/defect site, swelling or size fluctuations of the amputated limb less than 8 weeks after amputation, etc.				Has your dog experienced any long-term prosthesis complications? Examples: Pressure or rub sores that lasted more than 8 weeks or reoccurred, chronic pain associated with the amputation/defect site, swelling or size fluctuations of the amputated limb more than 8 weeks after amputation, etc.			Total Clinical Outcome Score
			walks	Potty breaks	Play	Work (e.g. hunting, service work, sports, detection, moving livestock, etc.)	Mobility at home	All the time	other		Running (places prosthesis and uses it as part of gait pattern); Yes=1, no=0	Getting up from a laying position (using prosthesis for support); Yes=1, no =0	Ascending or descending stairs (uses and occasionally leads with prosthesis); Yes=1, no =0	Holding toys or bones with prosthesis; Yes=1, no =0	Digging with the prosthesis; Yes=1, no =0	My dog does not use the prosthesis well for any tasks Yes= - 1 , no=0	Other; Yes=1, no =0			sores	dermatitis	swelling	pain	sores	dermatitis	pain		Possible range = -13-34
1	7	2	1	1	0	0	1	0	1	4	1	0	0	0	0	0	0	1	1	-1	0	0	0	0	0	0	19	Data set range = 2-26
2	7	6	0	0	0	0	0	0	1	4	1	1	1	1	0	0	0	1	0	-1	0	0	0	0	0	0	22
3	7	1	0	0	0	1	0	0	0	3	1	1	1	0	0	0	0	1	0	-1	0	0	0	0	0	0	15	Unacceptable function less than or equal to 11 pts = 5 patients
4	3	5	1	0	1	0	0	1	0	3	1	1	0	1	0	0	0	0	2	0	0	0	0	0	0	-2	17	Acceptable function = 12-22 pts = 34 patients
5	3	3	1	0	1	0	0	0	0	3	1	0	0	1	0	0	0	0	-1	-1	0	0	0	-2	0	0	9	Full Function is greater than or equal to 23 pts = 8 patients
6	0	0	1	0	0	0	0	0	0	3	1	0	1	0	0	0	0	1	-1	0	0	0	0	0	0	0	6
7	0	0	1	0	1	0	1	0	0	0	0	0	0	0	0	-1	0	0	0	0	0	0	0	0	0	0	2
8	6	2	1	1	1	0	0	0	0	3	0	1	0	1	1	0	1	2	0	-1	-1	0	0	0	0	0	18
9	7	5	0	0	0	0	0	1	0	3	1	1	1	1	1	0	0	1	-1	-1	0	0	0	-2	0	0	18
10	2	0	0	1	1	0	1	0	0	4	1	1	0	0	0	0	0	1	0	0	0	0	0	0	0	0	12
11	7	3	1	1	1	0	1	1	0	3	1	1	1	1	0	0	0	1	2	-1	0	0	0	0	0	0	24
12	4	1	1	0	0	1	0	0	0	4	1	1	1	0	0	0	0	1	0	-1	0	0	0	0	0	0	14
13	6	1	1	0	1	0	0	0	0	3	1	0	1	0	0	0	0	1	0	0	0	0	0	0	0	0	15
14	4	1	1	0	0	0	0	0	1	3	0	1	1	0	0	0	0	2	0	0	0	0	0	0	0	0	14
15	4	1	0	0	0	0	1	0	0	3	0	0	0	0	0	-1	0	1	0	0	0	0	0	0	0	0	9
16	3	1	1	0	0	0	1	0	0	4	0	0	0	0	0	0	1	1	0	0	0	0	0	0	0	0	12
17	7	1	1	0	0	0	0	0	0	4	1	1	1	0	0	0	0	0	1	0	0	0	-1	0	0	0	16
18	7	1	1	0	0	0	0	0	0	4	0	0	0	0	0	-1	0	1	0	0	0	0	-1	0	0	0	12
19	7	3	0	0	0	0	1	0	1	4	0	1	0	0	0	0	1	1	-1	-1	0	0	0	0	0	0	17
20	7	3	1	0	1	0	1	0	0	3	1	1	1	0	0	0	0	1	0	-1	0	0	0	0	0	0	19
21	7	1	0	0	0	0	0	0	0	2	0	0	0	0	0	0	1	1	-2	0	0	0	0	0	0	0	10
22	0	0	1	0	1	0	1	0	0	0	0	0	0	0	0	-1	0	1	0	0	0	0	0	0	0	0	3
23	2	2	1	0	0	0	1	0	0	3	1	1	0	1	0	0	0	0	0	0	0	0	0	0	0	0	12
24	4	4	1	1	1	0	1	1	0	4	1	1	0	0	0	0	0	1	0	-1	0	0	0	0	0	0	19
25	5	3	0	0	0	0	0	1	0	4	1	1	1	1	1	0	0	1	2	0	0	0	0	0	0	0	21
26	7	3	1	1	1	0	1	1	0	4	1	0	0	1	0	0	0	2	2	-1	0	0	0	0	0	0	24
27	7	2	1	1	1	0	1	0	0	4	1	1	1	0	0	0	0	2	2	0	0	0	-1	0	0	0	23
28	4	3	1	1	1	0	1	1	0	2	1	0	0	1	0	0	1	2	2	0	0	0	0	0	-2	0	19
29	5	0	1	0	0	0	0	0	0	3	1	0	0	0	0	0	0	1	2	0	0	0	0	-2	0	0	11
30	7	4	0	0	0	0	0	1	0	4	1	1	1	1	0	0	0	2	2	-1	0	0	0	0	0	0	23
31	5	1	1	0	1	1	0	0	0	4	1	0	0	0	0	0	0	1	0	0	0	0	0	0	0	0	15
32	7	5	1	0	1	0	1	1	0	3	1	1	0	0	1	0	0	2	0	-1	0	0	0	-2	0	0	21
33	7	6	1	1	1	0	1	1	0	4	1	1	1	0	0	0	0	2	0	-1	0	0	0	0	0	0	26
34	6	3	1	1	1	0	1	0	0	4	1	1	1	1	1	0	1	1	2	-1	0	0	0	0	0	0	25
35	5	1	1	0	0	0	0	0	0	3	1	1	0	0	0	0	0	2	0	0	0	-1	0	0	0	0	13
36	2	2	1	1	1	0	1	1	0	3	1	0	1	0	1	0	0	2	-1	-1	0	0	0	-2	0	0	13
37	2	2	1	0	0	0	1	0	0	3	1	1	1	0	0	0	0	1	1	-1	0	0	0	0	0	0	13
38	4	2	1	1	1	0	1	0	0	4	1	1	1	1	0	0	0	1	1	0	0	0	-1	0	0	0	19
39	7	3	0	0	0	0	0	1	0	3	1	1	1	0	0	0	0	2	1	-1	0	0	0	0	0	0	19
40	7	3	1	0	1	0	1	1	0	4	1	1	1	1	0	0	0	1	0	0	-1	0	0	0	-2	0	20
41	7	6	1	0	1	0	1	1	1	4	1	0	1	0	1	0	1	2	0	-1	0	0	0	-2	0	0	25
42	7	3	0	0	0	0	0	1	0	4	1	0	0	0	0	0	0	2	0	0	0	0	0	0	0	0	18
43	7	4	0	0	0	0	0	0	1	4	1	1	1	1	0	0	1	1	2	0	0	0	0	0	0	0	24
44	7	2	1	1	1	0	1	0	0	4	1	1	1	0	0	0	0	1	0	0	0	0	0	0	0	0	21
45	7	3	1	0	1	0	1	0	0	4	1	1	1	0	0	0	0	1	0	0	0	0	0	-2	0	0	19
46	7	4	0	0	0	0	0	1	0	4	1	1	1	1	0	0	0	2	-1	0	0	-1	0	0	0	0	20
47	7	5	0	0	0	0	0	1	0	4	1	1	1	0	1	0	0	1	0	-1	0	0	0	0	0	0	21

## Sheet: Owner Satisfaction
Patient #	How would you describe your level of satisfaction with your dog's prosthesis? Unhappy=0, acceptable=1, better than acceptable=2, very happy=3	Based on your experience, would you choose a prosthesis for your dog again? Yes=1, no=0	Knowing what you do now, how likely are you to recommend a prosthesis to another dog owner? Unlikely=0, likely=1, very likely=2	Total Satisfaction score
1	3	1	2	6			Possible range 0-6
2	3	1	2	6			Data Set range 2-6
3	2	1	1	4
4	1	1	0	2
5	1	1	1	3
6	1	1	1	3
7	1	1	2	4
8	1	1	2	4
9	1	1	2	4
10	1	0	1	2
11	1	1	2	4
12	2	1	2	5
13	2	1	2	5
14	2	1	2	5
15	2	1	2	5
16	2	1	1	4
17	2	1	1	4
18	2	1	1	4
19	2	1	1	4
20	2	0	1	3
21	2	1	2	5
22	0	1	2	3
23	3	1	1	5
24	3	1	2	6
25	3	1	2	6
26	3	1	1	5
27	3	1	2	6
28	3	1	2	6
29	3	1	2	6
30	3	1	2	6
31	3	1	2	6
32	3	1	2	6
33	3	1	2	6
34	3	1	2	6
35	3	1	2	6
36	3	1	2	6
37	3	1	2	6
38	3	1	2	6
39	3	1	2	6
40	3	1	2	6
41	3	1	2	6
42	3	1	2	6
43	3	1	2	6
44	3	1	2	6
45	3	1	2	6
46	3	1	2	6
47	3	1	2	6
